# Supplementary material for: Biosynthesis of plant hemostatic dencichine in Escherichia coli
Source: Nat Commun. 2022 Sep 19;13:5492. doi: 10.1038/s41467-022-33255-3 (PMC9485241; doi:10.1038/s41467-022-33255-3)
Supplement: Supplementary file 4 — Supplementary Data 1 [file 41467_2022_33255_MOESM4_ESM.zip]

Archive with 86 entries (67 files):
- ESI-MS result of β-ODAP sample/
- ESI-MS result of β-ODAP sample/AcqData/
- ESI-MS result of β-ODAP sample/AcqData/20141020 1-N.m/
- ESI-MS result of β-ODAP sample/AcqData/20141020 1-N.m/191_1.stg
- ESI-MS result of β-ODAP sample/AcqData/20141020 1-N.m/BinPump_1.XML
- ESI-MS result of β-ODAP sample/AcqData/20141020 1-N.m/BinPump_1_MethodMetaData.XML
- ESI-MS result of β-ODAP sample/AcqData/20141020 1-N.m/DaMethod/
- ESI-MS result of β-ODAP sample/AcqData/20141020 1-N.m/DaMethod/Qual/
- ESI-MS result of β-ODAP sample/AcqData/20141020 1-N.m/DaMethod/Qual/info.xml
- ESI-MS result of β-ODAP sample/AcqData/20141020 1-N.m/DaMethod/Qual/method.xml
- ESI-MS result of β-ODAP sample/AcqData/20141020 1-N.m/DaMethod/Quant/
- ESI-MS result of β-ODAP sample/AcqData/20141020 1-N.m/DaMethod/Quant/info.xml
- ESI-MS result of β-ODAP sample/AcqData/20141020 1-N.m/DaMethod/Quant/method.xml
- ESI-MS result of β-ODAP sample/AcqData/20141020 1-N.m/HiP-ALS_1.XML
- ESI-MS result of β-ODAP sample/AcqData/20141020 1-N.m/HiP-ALS_1_MethodMetaData.XML
- ESI-MS result of β-ODAP sample/AcqData/20141020 1-N.m/HiP-ALS_1_Pretreatment.XML
- ESI-MS result of β-ODAP sample/AcqData/20141020 1-N.m/info.xml
- ESI-MS result of β-ODAP sample/AcqData/20141020 1-N.m/TCC_1.XML
- ESI-MS result of β-ODAP sample/AcqData/20141020 1-N.m/TCC_1_MethodMetaData.XML
- ESI-MS result of β-ODAP sample/AcqData/AcqMethod.xml
- ESI-MS result of β-ODAP sample/AcqData/BinPump1.cd
- ESI-MS result of β-ODAP sample/AcqData/BinPump1.cg
- ESI-MS result of β-ODAP sample/AcqData/Contents.xml
- ESI-MS result of β-ODAP sample/AcqData/DefaultMassCal.xml
- ESI-MS result of β-ODAP sample/AcqData/DeviceConfigInfo.xml
- ESI-MS result of β-ODAP sample/AcqData/Devices.xml
- ESI-MS result of β-ODAP sample/AcqData/MSActualDefs.xml
- ESI-MS result of β-ODAP sample/AcqData/MSMassCal.bin
- ESI-MS result of β-ODAP sample/AcqData/MSPeak.bin
- ESI-MS result of β-ODAP sample/AcqData/MSPeriodicActuals.bin
- ESI-MS result of β-ODAP sample/AcqData/MSScan.bin
- ESI-MS result of β-ODAP sample/AcqData/MSScan.xsd
- ESI-MS result of β-ODAP sample/AcqData/MSTS.xml
- ESI-MS result of β-ODAP sample/AcqData/sample_info.xml
- ESI-MS result of β-ODAP sample/AcqData/TCC1.cd
- ESI-MS result of β-ODAP sample/AcqData/TCC1.cg
- ESI-MS result of β-ODAP sample/AcqData/Worklist.xml
- ESI-MS result of β-ODAP sample/desktop.ini
- ESI-MS result of β-ODAP sample/Reports/
- ESI-MS result of β-ODAP sample/Results/
- ESI-MS result of β-ODAP sample/Results/Qual/
- ESI-MS result of β-ODAP sample/Results/Qual/Version3/
- ESI-MS result of β-ODAP sample/Results/Qual/Version3/Default.m/
- ESI-MS result of β-ODAP sample/Results/Qual/Version3/Default.m/DaMethod/
- ESI-MS result of β-ODAP sample/Results/Qual/Version3/Default.m/DaMethod/Qual/
- ESI-MS result of β-ODAP sample/Results/Qual/Version3/Default.m/DaMethod/Qual/info.xml
- ESI-MS result of β-ODAP sample/Results/Qual/Version3/Default.m/DaMethod/Qual/qualitative.xml
- ESI-MS result of β-ODAP sample/Results/Qual/Version3/QualResult.bin
- ESI-MS result of β-ODAP standard/
- ESI-MS result of β-ODAP standard/AcqData/
- ESI-MS result of β-ODAP standard/AcqData/20141020 1-N.m/
- ESI-MS result of β-ODAP standard/AcqData/20141020 1-N.m/191_1.stg
- ESI-MS result of β-ODAP standard/AcqData/20141020 1-N.m/BinPump_1.XML
- ESI-MS result of β-ODAP standard/AcqData/20141020 1-N.m/BinPump_1_MethodMetaData.XML
- ESI-MS result of β-ODAP standard/AcqData/20141020 1-N.m/DaMethod/
- ESI-MS result of β-ODAP standard/AcqData/20141020 1-N.m/DaMethod/Qual/
- ESI-MS result of β-ODAP standard/AcqData/20141020 1-N.m/DaMethod/Qual/info.xml
- ESI-MS result of β-ODAP standard/AcqData/20141020 1-N.m/DaMethod/Qual/method.xml
- ESI-MS result of β-ODAP standard/AcqData/20141020 1-N.m/DaMethod/Quant/
- ESI-MS result of β-ODAP standard/AcqData/20141020 1-N.m/DaMethod/Quant/info.xml
- ESI-MS result of β-ODAP standard/AcqData/20141020 1-N.m/DaMethod/Quant/method.xml
- ESI-MS result of β-ODAP standard/AcqData/20141020 1-N.m/HiP-ALS_1.XML
- ESI-MS result of β-ODAP standard/AcqData/20141020 1-N.m/HiP-ALS_1_MethodMetaData.XML
- ESI-MS result of β-ODAP standard/AcqData/20141020 1-N.m/HiP-ALS_1_Pretreatment.XML
- ESI-MS result of β-ODAP standard/AcqData/20141020 1-N.m/info.xml
- ESI-MS result of β-ODAP standard/AcqData/20141020 1-N.m/TCC_1.XML
- ESI-MS result of β-ODAP standard/AcqData/20141020 1-N.m/TCC_1_MethodMetaData.XML
- ESI-MS result of β-ODAP standard/AcqData/AcqMethod.xml
- ESI-MS result of β-ODAP standard/AcqData/BinPump1.cd
- ESI-MS result of β-ODAP standard/AcqData/BinPump1.cg
- ESI-MS result of β-ODAP standard/AcqData/Contents.xml
- ESI-MS result of β-ODAP standard/AcqData/DefaultMassCal.xml
- ESI-MS result of β-ODAP standard/AcqData/DeviceConfigInfo.xml
- ESI-MS result of β-ODAP standard/AcqData/Devices.xml
- ESI-MS result of β-ODAP standard/AcqData/MSActualDefs.xml
- ESI-MS result of β-ODAP standard/AcqData/MSMassCal.bin
- ESI-MS result of β-ODAP standard/AcqData/MSPeak.bin
- ESI-MS result of β-ODAP standard/AcqData/MSPeriodicActuals.bin
- ESI-MS result of β-ODAP standard/AcqData/MSScan.bin
- ESI-MS result of β-ODAP standard/AcqData/MSScan.xsd
- ESI-MS result of β-ODAP standard/AcqData/MSTS.xml
- ESI-MS result of β-ODAP standard/AcqData/sample_info.xml
- ESI-MS result of β-ODAP standard/AcqData/TCC1.cd
- ESI-MS result of β-ODAP standard/AcqData/TCC1.cg
- ESI-MS result of β-ODAP standard/AcqData/Worklist.xml
- ESI-MS result of β-ODAP standard/desktop.ini
