# Supplementary material for: Biosynthesis of plant hemostatic dencichine in Escherichia coli
Source: Nat Commun. 2022 Sep 19;13:5492. doi: 10.1038/s41467-022-33255-3 (PMC9485241; doi:10.1038/s41467-022-33255-3)
Supplement: Supplementary file 4 — Supplementary Data 1 [file 41467_2022_33255_MOESM4_ESM.zip › ESI-MS result of β-ODAP sample/AcqData/20141020 1-N.m/DaMethod/Qual/method.xml]

<?xml version="1.0" encoding="utf-8"?>
<MethodInfo>
  <Version>2.0</Version>
  <!--Information for Data Analysis method information-->
  <MethodOption>Link</MethodOption>
  <ChangeToMethod>
  </ChangeToMethod>
  <MethodMessage>Select a method</MethodMessage>
  <MethodCopiedAt>
  </MethodCopiedAt>
</MethodInfo>
