# Supplementary material for: Biosynthesis of plant hemostatic dencichine in Escherichia coli
Source: Nat Commun. 2022 Sep 19;13:5492. doi: 10.1038/s41467-022-33255-3 (PMC9485241; doi:10.1038/s41467-022-33255-3)
Supplement: Supplementary file 4 — Supplementary Data 1 [file 41467_2022_33255_MOESM4_ESM.zip › ESI-MS result of β-ODAP sample/AcqData/20141020 1-N.m/HiP-ALS_1.XML]

<SamplerMethod xmlns:xsi="http://www.w3.org/2001/XMLSchema-instance" xmlns:xsd="http://www.w3.org/2001/XMLSchema" ModuleType="G4226A" schemaVersion="1.0.4" schemaSI="1" ModuleOptions="">
  <ConfigurationXml>&lt;SamplerConfig xmlns:xsi="http://www.w3.org/2001/XMLSchema-instance" xmlns:xsd="http://www.w3.org/2001/XMLSchema" schemaVersion="1.0.2"&gt;&lt;DisplayName&gt;HiP Sampler&lt;/DisplayName&gt;&lt;SerialNumber&gt;DEBAP05313&lt;/SerialNumber&gt;&lt;ModuleType&gt;G4226A&lt;/ModuleType&gt;&lt;ModuleDisplayType&gt;G4226A&lt;/ModuleDisplayType&gt;&lt;ConnectionInfo&gt;&lt;ConnectionType&gt;ConnectionType_IPAddress&lt;/ConnectionType&gt;&lt;IPAddress&gt;192.168.254.11&lt;/IPAddress&gt;&lt;/ConnectionInfo&gt;&lt;FirmwareRevision&gt;A.06.54 [006]&lt;/FirmwareRevision&gt;&lt;IsExternalContactsBoardInstalled&gt;false&lt;/IsExternalContactsBoardInstalled&gt;&lt;IsThermostatInstalled&gt;false&lt;/IsThermostatInstalled&gt;&lt;SyringeVolume&gt;20&lt;/SyringeVolume&gt;&lt;SeatCapillary&gt;1.2&lt;/SeatCapillary&gt;&lt;LoopCapillary&gt;40&lt;/LoopCapillary&gt;&lt;IsBackSeatInstalled&gt;false&lt;/IsBackSeatInstalled&gt;&lt;BackSeatCapillary&gt;0&lt;/BackSeatCapillary&gt;&lt;BackLoopCapillary&gt;0&lt;/BackLoopCapillary&gt;&lt;RinseValveInstalled&gt;false&lt;/RinseValveInstalled&gt;&lt;RinseValveEnabled&gt;false&lt;/RinseValveEnabled&gt;&lt;/SamplerConfig&gt;</ConfigurationXml>
  <Timetable />
  <StopTime>
    <StopTimeMode>StopTime_NoLimit</StopTimeMode>
  </StopTime>
  <PostTime>
    <PostTimeMode>PostTime_Off</PostTimeMode>
  </PostTime>
  <Auxiliary>
    <DrawSpeed>100</DrawSpeed>
    <EjectSpeed>100</EjectSpeed>
    <DrawPositionOffset>0</DrawPositionOffset>
    <WaitTimeAfterDrawing>2</WaitTimeAfterDrawing>
    <SampleFlushOutFactor>5</SampleFlushOutFactor>
    <DrawPositionDetectionEnabled>true</DrawPositionDetectionEnabled>
  </Auxiliary>
  <Injection>
    <InjectionMode>NeedleWash</InjectionMode>
    <InjectionVolume>2</InjectionVolume>
    <NeedleWash>
      <NeedleWashLocation>FlushPort</NeedleWashLocation>
      <WashTime>3</WashTime>
    </NeedleWash>
  </Injection>
  <HighThroughput>
    <ValveToBypassAfterInjectionEnabled>false</ValveToBypassAfterInjectionEnabled>
    <OverlappedInjection>
      <OverlapEnabled>false</OverlapEnabled>
    </OverlappedInjection>
  </HighThroughput>
  <ValveSwitching>
    <ValveSwitchTime1>
      <SwitchTimeEnabled>false</SwitchTimeEnabled>
    </ValveSwitchTime1>
    <ValveSwitchTime2>
      <SwitchTimeEnabled>false</SwitchTimeEnabled>
    </ValveSwitchTime2>
    <ValveSwitchTime3>
      <SwitchTimeEnabled>false</SwitchTimeEnabled>
    </ValveSwitchTime3>
    <ValveSwitchTime4>
      <SwitchTimeEnabled>false</SwitchTimeEnabled>
    </ValveSwitchTime4>
    <ValveMovements>0</ValveMovements>
  </ValveSwitching>
</SamplerMethod>
