# Supplementary material for: Biosynthesis of plant hemostatic dencichine in Escherichia coli
Source: Nat Commun. 2022 Sep 19;13:5492. doi: 10.1038/s41467-022-33255-3 (PMC9485241; doi:10.1038/s41467-022-33255-3)
Supplement: Supplementary file 4 — Supplementary Data 1 [file 41467_2022_33255_MOESM4_ESM.zip › ESI-MS result of β-ODAP sample/AcqData/20141020 1-N.m/HiP-ALS_1_Pretreatment.XML]

<SamplerPretreatment xmlns:xsi="http://www.w3.org/2001/XMLSchema-instance" xmlns:xsd="http://www.w3.org/2001/XMLSchema" ModuleType="G4226A" schemaVersion="1.0.2" ModuleOptions="" schemaSI="1">
  <ConfigurationXml>&lt;SamplerConfig xmlns:xsi="http://www.w3.org/2001/XMLSchema-instance" xmlns:xsd="http://www.w3.org/2001/XMLSchema" schemaVersion="1.0.2"&gt;&lt;DisplayName&gt;HiP Sampler&lt;/DisplayName&gt;&lt;SerialNumber&gt;DEBAP05313&lt;/SerialNumber&gt;&lt;ModuleType&gt;G4226A&lt;/ModuleType&gt;&lt;ModuleDisplayType&gt;G4226A&lt;/ModuleDisplayType&gt;&lt;ConnectionInfo&gt;&lt;ConnectionType&gt;ConnectionType_IPAddress&lt;/ConnectionType&gt;&lt;IPAddress&gt;192.168.254.11&lt;/IPAddress&gt;&lt;/ConnectionInfo&gt;&lt;FirmwareRevision&gt;A.06.54 [006]&lt;/FirmwareRevision&gt;&lt;IsExternalContactsBoardInstalled&gt;false&lt;/IsExternalContactsBoardInstalled&gt;&lt;IsThermostatInstalled&gt;false&lt;/IsThermostatInstalled&gt;&lt;SyringeVolume&gt;20&lt;/SyringeVolume&gt;&lt;SeatCapillary&gt;1.2&lt;/SeatCapillary&gt;&lt;LoopCapillary&gt;40&lt;/LoopCapillary&gt;&lt;IsBackSeatInstalled&gt;false&lt;/IsBackSeatInstalled&gt;&lt;BackSeatCapillary&gt;0&lt;/BackSeatCapillary&gt;&lt;BackLoopCapillary&gt;0&lt;/BackLoopCapillary&gt;&lt;RinseValveInstalled&gt;false&lt;/RinseValveInstalled&gt;&lt;RinseValveEnabled&gt;false&lt;/RinseValveEnabled&gt;&lt;/SamplerConfig&gt;</ConfigurationXml>
</SamplerPretreatment>
