# Supplementary material for: Biosynthesis of plant hemostatic dencichine in Escherichia coli
Source: Nat Commun. 2022 Sep 19;13:5492. doi: 10.1038/s41467-022-33255-3 (PMC9485241; doi:10.1038/s41467-022-33255-3)
Supplement: Supplementary file 4 — Supplementary Data 1 [file 41467_2022_33255_MOESM4_ESM.zip › ESI-MS result of β-ODAP sample/AcqData/20141020 1-N.m/info.xml]

<?xml version="1.0"?>
<!--Voyager Method XML file-->
<Properties>
  <Version>B.05.00</Version>
  <PreRunScript>
    <ProjectName>
    </ProjectName>
    <ProcedureName>
    </ProcedureName>
    <InParameter>
    </InParameter>
    <DisplayString>
    </DisplayString>
  </PreRunScript>
  <PostRunScript>
    <ProjectName>
    </ProjectName>
    <ProcedureName>
    </ProcedureName>
    <InParameter>
    </InParameter>
    <DisplayString>
    </DisplayString>
  </PostRunScript>
  <Description>Default Method</Description>
  <EstimatedRunTime>2</EstimatedRunTime>
</Properties>
