# Supplementary material for: Biosynthesis of plant hemostatic dencichine in Escherichia coli
Source: Nat Commun. 2022 Sep 19;13:5492. doi: 10.1038/s41467-022-33255-3 (PMC9485241; doi:10.1038/s41467-022-33255-3)
Supplement: Supplementary file 4 — Supplementary Data 1 [file 41467_2022_33255_MOESM4_ESM.zip › ESI-MS result of β-ODAP sample/AcqData/Contents.xml]

<?xml version="1.0" encoding="UTF-8"?>
<!-- edited with XML Spy v4.4 U (http://www.xmlspy.com) by Malini Srikantarajeurs (private) -->
<Contents xmlns:xsi="http://www.w3.org/2001/XMLSchema-instance" xsi:noNamespaceSchemaLocation="X:\assembly\bin\Contents.xsd">
  <Version>3</Version>
  <!-- Acquisition Time should be of the US format YYYY-MM-DDTHH:MM:SSZ-->
  <!-- example "2005-09-20T21:53:39Z" and "2005-11-20T5:53:39Z" - universal sortable datetime pattern-->
  <AcquiredTime>2020-09-03T07:05:38Z</AcquiredTime>
  <!--AcqStatus (0 = Init / 1 = Start / 2 = End)-->
  <AcqStatus>2</AcqStatus>
  <!--Name of the instrument-->
  <InstrumentName>Instrument 1</InstrumentName>
  <!--LockedMode (0 = False / -1 = True)-->
  <LockedMode>0</LockedMode>
  <!--MeasurementType 0 - Unknown / 1- Infusion / 2 - Chromatographic -->
  <MeasurementType>0</MeasurementType>
  <!--SeparationTechnique - type of separation used. Unspecified   = 0, None = 1, GC  = 2, LC = 3, CE = 4 -->
  <SeparationTechnique>0</SeparationTechnique>
  <!--TotalRunDuration - Total time taken for acquisition in miliseconds -->
  <TotalRunDuration>103.47</TotalRunDuration>
  <!--AcqSoftwareVersion - Acquisition software version information like "B.05.00 B5019.0" -->
  <AcqSoftwareVersion>6200 series TOF/6500 series Q-TOF B.05.01 (B5125.1)</AcqSoftwareVersion>
</Contents>
