# Supplementary material for: Biosynthesis of plant hemostatic dencichine in Escherichia coli
Source: Nat Commun. 2022 Sep 19;13:5492. doi: 10.1038/s41467-022-33255-3 (PMC9485241; doi:10.1038/s41467-022-33255-3)
Supplement: Supplementary file 4 — Supplementary Data 1 [file 41467_2022_33255_MOESM4_ESM.zip › ESI-MS result of β-ODAP sample/AcqData/DefaultMassCal.xml]

<?xml version="1.0" encoding="UTF-8"?>
<DefaultMassCalibration xmlns:xsi="http://www.w3.org/2001/XMLSchema-instance" xsi:noNamespaceSchemaLocation="DefaultMassCal.xsd">
  <Version>1</Version>
  <DefaultCalibrations>
    <DefaultCalibration DefaultCalibrationID="1">
      <Step Number="1">
        <CalibrationTechnique>ExternalReference</CalibrationTechnique>
        <CalibrationFormula>Traditional</CalibrationFormula>
        <NumberOfCoefficients>2</NumberOfCoefficients>
        <ValueUseFlags>0</ValueUseFlags>
        <Values>
          <Value Number="1">0.000346114547570429</Value>
          <Value Number="2">1017.08215715206</Value>
        </Values>
        <Weighting>0</Weighting>
      </Step>
      <Step Number="2">
        <CalibrationTechnique>ExternalReference</CalibrationTechnique>
        <CalibrationFormula>Polynomial</CalibrationFormula>
        <NumberOfCoefficients>8</NumberOfCoefficients>
        <ValueUseFlags>1520</ValueUseFlags>
        <Values>
          <Value Number="1">32413.5291238762</Value>
          <Value Number="2">151752.684233368</Value>
          <Value Number="3">3.04844703412956E-21</Value>
          <Value Number="4">-1.5146726902374E-25</Value>
          <Value Number="5">2.79962141226855E-30</Value>
          <Value Number="6">-2.35960640728839E-35</Value>
          <Value Number="7">8.12733701532522E-41</Value>
          <Value Number="8">-4.23754239572657E-52</Value>
        </Values>
      </Step>
    </DefaultCalibration>
    <DefaultCalibration DefaultCalibrationID="2">
      <Step Number="1">
        <CalibrationTechnique>ExternalReference</CalibrationTechnique>
        <CalibrationFormula>Traditional</CalibrationFormula>
        <NumberOfCoefficients>2</NumberOfCoefficients>
        <ValueUseFlags>0</ValueUseFlags>
        <Values>
          <Value Number="1">0.000345871801999111</Value>
          <Value Number="2">1008.30162140597</Value>
        </Values>
        <Weighting>0</Weighting>
      </Step>
      <Step Number="2">
        <CalibrationTechnique>ExternalReference</CalibrationTechnique>
        <CalibrationFormula>Polynomial</CalibrationFormula>
        <NumberOfCoefficients>8</NumberOfCoefficients>
        <ValueUseFlags>135</ValueUseFlags>
        <Values>
          <Value Number="1">31740.7367286073</Value>
          <Value Number="2">154921.157441094</Value>
          <Value Number="3">0.00226696174744552</Value>
          <Value Number="4">-7.9852907475863E-08</Value>
          <Value Number="5">5.81412416584319E-13</Value>
          <Value Number="6">-2.08085148626869E-39</Value>
          <Value Number="7">0</Value>
          <Value Number="8">0</Value>
        </Values>
      </Step>
    </DefaultCalibration>
  </DefaultCalibrations>
</DefaultMassCalibration>
