# Supplementary material for: Biosynthesis of plant hemostatic dencichine in Escherichia coli
Source: Nat Commun. 2022 Sep 19;13:5492. doi: 10.1038/s41467-022-33255-3 (PMC9485241; doi:10.1038/s41467-022-33255-3)
Supplement: Supplementary file 4 — Supplementary Data 1 [file 41467_2022_33255_MOESM4_ESM.zip › ESI-MS result of β-ODAP sample/AcqData/Devices.xml]

<?xml version="1.0" encoding="utf-8"?>
<Devices>
  <Version>1</Version>
  <Device DeviceID="1">
    <Name>QTOF</Name>
    <DriverVersion>5.00.02</DriverVersion>
    <FirmwareVersion>16.576</FirmwareVersion>
    <ModelNumber>G6540B</ModelNumber>
    <OrdinalNumber>1</OrdinalNumber>
    <SerialNumber>SG14068001</SerialNumber>
    <Type>6</Type>
    <StoredDataType>8</StoredDataType>
    <Delay>0</Delay>
    <Vendor>1</Vendor>
  </Device>
  <Device DeviceID="2">
    <Name>BinPump</Name>
    <ModelNumber>G4220A</ModelNumber>
    <OrdinalNumber>1</OrdinalNumber>
    <SerialNumber>DEBAA04425</SerialNumber>
    <Type>31</Type>
    <StoredDataType>2</StoredDataType>
    <Delay>0</Delay>
    <Vendor>1</Vendor>
  </Device>
  <Device DeviceID="3">
    <Name>TCC</Name>
    <ModelNumber>G1316C</ModelNumber>
    <OrdinalNumber>1</OrdinalNumber>
    <SerialNumber>DEBAC08238</SerialNumber>
    <Type>40</Type>
    <StoredDataType>2</StoredDataType>
    <Delay>0</Delay>
    <Vendor>1</Vendor>
  </Device>
</Devices>
