# Supplementary material for: Biosynthesis of plant hemostatic dencichine in Escherichia coli
Source: Nat Commun. 2022 Sep 19;13:5492. doi: 10.1038/s41467-022-33255-3 (PMC9485241; doi:10.1038/s41467-022-33255-3)
Supplement: Supplementary file 4 — Supplementary Data 1 [file 41467_2022_33255_MOESM4_ESM.zip › ESI-MS result of β-ODAP sample/Results/Qual/Version3/Default.m/DaMethod/Qual/info.xml]

<AutomationInfo>
    <WorklistAutomation>0</WorklistAutomation>
    <Version>2.0</Version>
</AutomationInfo>
