# Supplementary material for: Biosynthesis of plant hemostatic dencichine in Escherichia coli
Source: Nat Commun. 2022 Sep 19;13:5492. doi: 10.1038/s41467-022-33255-3 (PMC9485241; doi:10.1038/s41467-022-33255-3)
Supplement: Supplementary file 4 — Supplementary Data 1 [file 41467_2022_33255_MOESM4_ESM.zip › ESI-MS result of β-ODAP standard/AcqData/MSTS.xml]

<?xml version="1.0" encoding="utf-8"?>
<TimeSegments>
    <Version>3</Version>
    <TimeSegment TimeSegmentID="1">
        <!--start time in minutes-->
        <StartTime>0.0410166666666667</StartTime>
        <!--end time in minutes-->
        <EndTime>1.00971666666667</EndTime>
        <NumOfScans>117</NumOfScans>
        <!--0=no, 1=yes-->
        <FixedCycleLength>0</FixedCycleLength>
    </TimeSegment>
    <IRMStatus>1</IRMStatus>
</TimeSegments>
