# Supplementary material for: Biosynthesis of plant hemostatic dencichine in Escherichia coli
Source: Nat Commun. 2022 Sep 19;13:5492. doi: 10.1038/s41467-022-33255-3 (PMC9485241; doi:10.1038/s41467-022-33255-3)
Supplement: Supplementary file 5 — Supplementary Data 2 [file 41467_2022_33255_MOESM5_ESM.xlsx]

## Sheet: Sheet1
Supplementary Data 2. Oligonucleotides used in this study
Primer	Sequence (5'-3')
Overexpression
sbnA-F-KpnI	GGGAAAGGTACCATGATTGAAAAAAGTCAAGCATGTCACG
sbnA-R-HindIII	GGGAAAAAGCTTTCATTCTGATTTAACTCCTTG
sbnB-F-HindIII	GGGAAAAAGCTTaggagatataccATGAATAGAGAGATGTTGTATTTAAATA
sbnB-R-XbaI	GGGAAATCTAGATTAATATAGGTTCAATGTTGTCCCAATAT
panE-F-BamHI	GGGAAAGGATCCGTCCATCGCTATTGTGGGCGCGG
panE-R-XhoI	GGGAAACTCGAGTTAAACGCCCTGGATCGCCAGACG
Fpgloxdh-F-BamHI	GGGAAAGGATCCGTCTGATATCCGTGTTCTGACCGG
Fpgloxdh-R-XhoI	GGGAAACTCGAGTTACAGTTTAGATTCCTGGAATTTCGCG
Scgloxdh-F-EcoRI	GGGAAAGAATTCGAATAAACAAAAGATTTCGCCCGCA
Scgloxdh-R-XhoI	GGGAAACTCGAGTTATGCATCCTCAAATTCTGTTAAAGT
Anoah-F-BamHI	GGGAAAGGATCCGAAAGTTGATACCCCGGATAGCG
Anoah-R-XhoI	GGGAAACTCGAGTTAAACGCCGTTCGCGAAACCA
Pcoah-F-BamHI	GGGAAAGGATCCGACCATCACCATCACCGTTGAAAAA
Pcoah-R-XhoI	GGGAAACTCGAGTTAAACACCTTCCGCGAAACCATC
Fpoah-F-BamHI	GGGAAAGGATCCGCCGGGTTTTGAATTTACCCGTG
Fpoah-R-XhoI	GGGAAACTCGAGTTACACCTGTGCGAACGCCTGA
Ssoah-F-BamHI	GGGAAAGGATCCGGCGCCGATCATGGATGCGCT
Ssoah-R-XhoI	GGGAAACTCGAGTTAAACACCATCCGCGAACGCAC
LsBAHD-F-BamHI	GGGAAAGGATCCGAGCAGCATCCAGATCCTGAGCAC
LsBAHD-R-XhoI	GGGAAACTCGAGTTAACCGCTCGCCGCATCCATGAA
dnaK-F-KpnI	GGGAAAGGTACCATGGGTAAAATAATTGGTATCGACCTG
dnaJ-R-BamHI	GGGAAAGGATCCTTAGCGGGTCAGGTCGTCAAAAAA
groS-F-KpnI	GGGAAAGAATTCATTAAAGAGGAGAAAGGTACCATGAATATTCGTCCATTGCATGATC
groSL-R	GGGAAAGGATCCAGGATACCCATGTCGATCA
groSL-F	GGGAAAGGATCCAACCAAAGTAACTCGTTCT
groL-F-MluI	GGGAAAACGCGTTTACATCATGCCGCCCATGCC
ibpAB-F-KpnI	GGGAAAGGTACCATGCGTAACTTTGATTTATCCCCGC
ibpAB-R-BamHI	GGGAAAGGATCCTTAGCTATTTAACGCGGGACGTTCG
LsBAHD-F-EcoRI	GGGAAAGAATTCATGAGCAGCATCCAGATCCTGAG
LsBAHDHis-R-PstI	GGGAAACTGCAGTTAgtgatgatggtgatggtgACCGCTCGCCGCATCCATGAA
LsBAHD-F-BamHI	GGGAAAGGATCCATGAGCAGCATCCAGATCCTGAG
LsBAHDHis-R-XhoI	GGGAAACTCGAGTTAgtgatgatggtgatggtgACCGCTCGCCGCATCCATGAA
LsBAHD*-F-BamHI	GGGAAAGGATCCGAGCAGCATACAGATACTGAGCAC
LsBAHD-F-KpnI	GGGAAAGGTACCATGAGCAGCATCCAGATCCTGAGCAC
LsBAHD-R-BamHI	GGGAAAGGATCCTTAACCGCTCGCCGCATCCATGAA
panE-F-BamHIRBS	GGGAAAGGATCCaggagatataccATGTCCATCGCTATTGTGGGCGCGG
panE-R-HindIII	GGGAAAAAGCTTTTAAACGCCCTGGATCGCCAGACG
ScAAE-F-BamHIRBS	GGGAAAGGATCCaggagatataccATGACAAGTGCCGCTACTGTTACT
ScAAE-R-XhoI	GGGAAACTCGAGTTACAACTTACTCTTATTTCTGCTGCTCTT
Fpoah-F-XhoIRBS	GGGAAACTCGAGaggagatataccATGCCGGGTTTTGAATTTACCCGTG
Fpoah-R-HindIII	GGGAAAAAGCTTTTACACCTGTGCGAACGCCTGA
Scgloxdh-F-XhoIRBS	GGGAAACTCGAGaggagatataccATGAATAAACAAAAGATTTCGCCCGCA
Scgloxdh-R-HindIII	GGGAAAAAGCTTTTATGCATCCTCAAATTCTGTTAAAGT
LsBAHD*-F-KpnI	GGGAAAGGTACCATGAGCAGCATACAGATACTGAGCAC
LsBAHD*-R-NheI	ggtatatctcctGCTAGCTTAACCGCTCGCCGCATCCATGAA
panE-F-NheIRBS	GCGGTTAAGCTAGCaggagatataccATGTCCATCGCTAT
panE-R-HindIII	GGGAAAAAGCTTTTAAACGCCCTGGATCGCCAGAC
ScAAE-F-NheIRBS	GGGAAAGCTAGCaggagatataccATGACAAGTGCCG
Fpoah-R	ggtatatctcctTTACACCTGTGCGAACGCCTGACCG
Scgloxdh-F	CGCACAGGTGTAAaggagatataccATGAATAAACAAAAGATTTCGCCCG
aceA-F-KpnI	GGGAAAGGTACCATGAAAACCCGTACACAACAAATTGA
aceA-R-PstI	GGGAAACTGCAGTTAGAACTGCGATTCTTCAGTGGAG
Gene knockout
kan-F	GTGTAGGCTGGAGCTGCTTCGA
kan-R	ATGGGAATTAGCCATGGTCCATATG
kan-R-yz	AAGGTGAGATGACAGGAGATCCTG
kan-F-yz	TATCCATCATGGCTGATGCAATGC
serB-F-up	TAAACCATGACGCTCCCTGCATCA
serB-R-up	TTCGAAGCAGCTCCAGCCTACACTAAGGCTCCTGTAAAATCGTTCGAA
serB-F-down	TCATATGGACCATGGCTAATTCCCATTTGCTCGCCCGCCATCCTGCGGG
serB-R-down	ATAGCCGCTGAGACGCTCGTTACG
serB-F-yz	TTACCCGCAATTGGCTCGACAAT
serB-R-yz	AATCAGAATGGCACTTCCTGGCAC
aceB-F-up	TTTCCGAAACGTACCTCAGCAGGTG
aceB-R-up	TTCGAAGCAGCTCCAGCCTACACCGTGCAGCTCCTCGTCATGGATCCG
aceB-F-down	TCATATGGACCATGGCTAATTCCCATACCACCACATAACTATGGAGCATCT
aceB-R-down	CAGCAGACGCCACATTTTCGCTGC
aceB-F-yz	CCAACTGGCTCAACTATTACGTCTACC
aceB-R-yz	TTCAATACCCGCTTTCGCCTGTTG
glcB-F-up	AAGAGATGGTGAACAACGGACGTAC
glcB-R-up	TTCGAAGCAGCTCCAGCCTACACTGTTTATCTCCTCGTTTTCGCTTATTTCG
glcB-F-down	TCATATGGACCATGGCTAATTCCCATTAGCGTCAAAAAAGCCCCGGCAAG
glcB-R-down	CAGACGCAGAGTATCGTTAAGATGTCC
glcB-F-yz	CTGGTCTGTTTCCATTGCTGTTGC
glcB-R-yz	AGTCCTCCCATCGGCATATACATTTG
ycdW-F-up	TAATTTAGGGAAATCATGACCTGAGGT
ycdW-R-up	TTCGAAGCAGCTCCAGCCTACACACTGACTCCCGAAAAGCGTTGTGC
ycdW-F-down	TCATATGGACCATGGCTAATTCCCATTAAAGCATCAGGATTCCTGCTATCCTT
ycdW-R-down	ATCTTCCATATCCGGGCCATGATCG
ycdW-F-yz	CCAAATTGTCGTTCCTGTCTTGCT
ycdW-R-yz	CTTGTGTATTGGTCGCTTTGTCATGT
ghrB-F-up	CTAACCCAATCGCCAGCAACAGCA
ghrB-R-up	TTCGAAGCAGCTCCAGCCTACACGCTTCTCTCCATTCACTGATAAGGC
ghrB-F-down	TCATATGGACCATGGCTAATTCCCATGCCGCGACTGCGTAGAGTAAAGCC
ghrB-R-down	GCAAGGTACTCAGGTGAGCTTTGT
ghrB-F-yz	ATTGGTTATACCGACAGCACGGG
ghrB-R-yz	ATTCACCAAAGTGGTAACGACGCC
gcl-F-up	ATCTCCATCTCCGGGCCTTCATCA
gcl-R-up	TTCGAAGCAGCTCCAGCCTACACACCTCTATTTATTGGAAAATTTTTCCAA
gcl-F-down	TCATATGGACCATGGCTAATTCCCATCCGACTGAAACCTGCTTCATGCACT
gcl-R-down	TTACTCGCCAGCACATGTTTTAATTC
gcl-F-yz	GCGTGAACTGGGCTATACCGTAGAT
gcl-R-yz	AACTCTTCTTCACGGCCAGGAATAC
*Restriction sites are underlined.
