# Supplementary material for: Biosynthesis of plant hemostatic dencichine in Escherichia coli
Source: Nat Commun. 2022 Sep 19;13:5492. doi: 10.1038/s41467-022-33255-3 (PMC9485241; doi:10.1038/s41467-022-33255-3)
Supplement: Supplementary file 7 — Source Data [file 41467_2022_33255_MOESM7_ESM.xlsx]

## Sheet: Fig. 3a
Fig. 3a
		β-ODAP (mg L-1)								OD600
		12 h		24 h		36 h		48 h		12 h		24 h		36 h		48 h
		Mean	Standard	Mean	Standard	Mean	Standard	Mean	Standard	Mean	Standard	Mean	Standard	Mean	Standard	Mean	Standard
	BW3	0	0	0	0	0	0	0	0	4.31333	0.14572	6.44667	0.21032	8.19333	0.03055	8.56667	0.2203
	BW6	2.40333	0.79607	4.63333	0.28676	7.96667	0.63343	6.89667	0.27301	3.75	0.46293	6.04	1.37634	10.44	1.7486	11.94	0.31241
	BW9	85.79	0.85773	145.53	4.95519	165.873	8.51164	165.873	8.51164	5.08667	0.16258	10.3133	0.49166	13.78	0.52115	13.32	0.63151

## Sheet: Fig. 3b
Fig. 3b
		β-ODAP (mg L-1)								OD600
		12 h		24 h		36 h		48 h		12 h		24 h		36 h		48 h
		Mean	Standard	Mean	Standard	Mean	Standard	Mean	Standard	Mean	Standard	Mean	Standard	Mean	Standard	Mean	Standard
	BW4	37.31	3.9827	59.1933	12.9173	97.5567	18.6559	115.763	17.2799	1.58667	0.16258	2.65333	0.29143	4.85333	0.03512	5.61667	0.23587
	BW7	39.44	1.30931	78.79	6.93779	137.19	4.27004	156.483	4.75773	3.42333	0.23544	4.90333	0.39107	6.81333	0.68537	7.94667	0.8778
	BW10	288.303	9.51962	802.133	41.4129	889.843	19.3877	889.843	19.3877	5.18667	0.13796	8.53	0.4993	9.49333	0.20033	9.2	0.1562

## Sheet: Fig. 3c
Fig. 3c
		β-ODAP (mg L-1)								OD600
		12 h		24 h		36 h		48 h		12 h		24 h		36 h		48 h
		Mean	Standard	Mean	Standard	Mean	Standard	Mean	Standard	Mean	Standard	Mean	Standard	Mean	Standard	Mean	Standard
	BW5	14.7767	4.56973	15.3067	4.40852	16.37	2.10578	21.7333	3.32506	2.36	0.03606	3.44333	0.05508	4.93	0.10583	5.87	0.17776
	BW8	41.2467	2.14132	40.9633	2.10348	49.14	3.95838	49.14	3.95838	3.90667	0.17243	5.52	0.52029	8.48667	1.6115	10.78	1.08738

## Sheet: Fig. 3d
Fig. 3d
		Adj. Vol. INT* mm2	% Adj. Vol.
	LsBAHD	171.06	11.06
	LsBAHD*	1375.13	88.94

## Sheet: Fig. 4a
Fig. 4a
		β-ODAP (mg L-1)								OD600
		12 h		24 h		36 h		48 h		12 h		24 h		36 h		48 h
		Mean	Standard	Mean	Standard	Mean	Standard	Mean	Standard	Mean	Standard	Mean	Standard	Mean	Standard	Mean	Standard
	BW11	23.1467	0.79651	60.7733	3.97906	87.9167	6.45911	141.473	6.17991	2.26333	0.08622	3.85	0.02	4.77	0.17321	8.91	0.82964
	BW12	47.1	2.34821	93.1333	3.025	125.597	1.67004	154.837	4.5978	2.44667	0.02082	3.75	0.04583	4.59	0.1044	6.13333	0.72528
	BW13	17.36	0.89448	73.69	2.30788	98.4467	0.59534	109.727	1.93283	2.74333	0.07024	4.48	0.08718	5.3	0.20881	8.82	1.54405
	BW14	19.61	3.57216	87.9233	3.05114	163.923	10.3918	229.5	9.31433	2.80333	0.07095	4.91667	0.20207	8.33333	1.22533	11.04	0.53329

## Sheet: Fig. 4b
Fig. 4b
		β-ODAP (mg L-1)
		12 h		24 h		36 h		48 h		60 h		72 h		84 h		96 h
		Mean	Standard	Mean	Standard	Mean	Standard	Mean	Standard	Mean	Standard	Mean	Standard	Mean	Standard	Mean	Standard
	BW15	3.74333	6.08962	86.0633	32.3446	145.743	26.9999	223.27	23.1922	276.12	26.7151	312.24	12.1781	356.677	19.2283	387.94	24.9435
	BW16	34.8333	12.8533	163.13	29.3502	360.613	34.7092	525.66	67.7638	658.093	46.7991	841.877	54.2571	994.87	85.7229	1289.68	88.8328
		OD600
		12 h		24 h		36 h		48 h		60 h		72 h		84 h		96 h
		Mean	Standard	Mean	Standard	Mean	Standard	Mean	Standard	Mean	Standard	Mean	Standard	Mean	Standard	Mean	Standard
	BW15	0.5	0.24576	1.80333	0.09074	2.48667	0.07506	2.84667	0.07024	3.13333	0.03512	3.26333	0.1124	3.31667	0.1464	3.38	0.15133
	BW16	1.17	0.07	2.15	0.09539	2.67333	0.10599	3.08	0.06083	3.21333	0.17474	3.34667	0.25325	3.39333	0.16563	3.57	0.19925

## Sheet: Supplementary Fig. 1
Supplementary Fig. 1
		L-DAP (mg L-1)								OD600
		12 h		24 h		36 h		48 h		12 h		24 h		36 h		48 h
		Mean	Standard	Mean	Standard	Mean	Standard	Mean	Standard	Mean	Standard	Mean	Standard	Mean	Standard	Mean	Standard
	BW1	59.3267	8.72678	162.663	2.3871	294.263	2.48043	316.293	12.5647	2.52	0.13856	4.65	0.13115	6.43	0.3422	7.73333	0.15948
	BW2	161.43	8.57121	371.19	17.7304	687.65	41.6622	842.49	11.5412	0.76333	0.01528	1.19667	0.01528	1.81333	0.09866	2.32	0.02646

## Sheet: Supplementary Fig. 2a
Supplementary Fig. 2a

## Sheet: Supplementary Fig. 2b
Supplementary Fig. 2b
		*10-6 mM s-1 mg-1 protein
	Glyoxylate (mM)	Data 1	Data 2
	0.05	0.74	0.65
	0.1	1.22	1.35
	0.2	1.77	1.83
	0.4	2.42	2.36
	0.6	2.71	2.88
	0.8	3.08	3.1
	1	3.13	2.9
	2	3.05	3.11

## Sheet: Supplementary Fig. 2c
Supplementary Fig. 2c
		*10-6 mM s-1 mg-1 protein
	Glyoxylate (mM)	Data 1	Data 2
	0.05	0.69	0.65
	0.1	1.19	1.09
	0.2	2.75	2.45
	0.4	4.09	3.56
	0.6	4.79	4.53
	1	5.29	6.19
	2	8.17	8.53
	4	9.63	9.96

[truncated: 14 more sheets: Supplementary Fig. 3a, Supplementary Fig. 3b, Supplementary Fig. 3c, Supplementary Fig. 3d, Supplementary Fig. 3e, Supplementary Fig. 3f, Supplementary Fig. 4a, Supplementary Fig. 4b, Supplementary Fig. 6a, Supplementary Fig. 6c, Supplementary Fig. 7a, Supplementary Fig. 7b, Supplementary Fig. 8a, Supplementary Fig. 8b]
